# Supplementary material for: GSP-2, a polysaccharide extracted from Ganoderma sinense, is a novel toll-like receptor 4 agonist
Source: PLoS One. 2019 Aug 23;14(8):e0221636. doi: 10.1371/journal.pone.0221636 (PMC6707555; doi:10.1371/journal.pone.0221636)
Supplement: S2 Table — (XLS) [file pone.0221636.s002.xls]

## Sheet: Gene Table
PCR Array Catalog #:		PAMM-018Z
Position	Unigene	Refseq	Symbol	Description	Gname	RT2 Catalog
A01	Mm.392569	NM_010472	Agfg1	ArfGAP with FG repeats 1	AU045498/C130049H11Rik/C85612/D730048C23Rik/Hrb/RAB/Rip	PPM25355A
A02	Mm.4475	NM_013482	Btk	Bruton agammaglobulinemia tyrosine kinase	AI528679/xid	PPM06247A
A03	Mm.336851	NM_009812	Casp8	Caspase 8	CASP-8/FLICE/MACH/Mch5	PPM02923F
A04	Mm.290320	NM_011333	Ccl2	Chemokine (C-C motif) ligand 2	AI323594/HC11/JE/MCAF/MCP-1/MCP1/SMC-CF/Scya2/Sigje	PPM03151G
A05	Mm.3460	NM_009841	Cd14	CD14 antigen	-	PPM06249G
A06	Mm.89474	NM_009855	Cd80	CD80 antigen	B71/Cd28l/Ly-53/Ly53/MIC17/TSA1	PPM03227F
A07	Mm.1452	NM_019388	Cd86	CD86 antigen	B7/B7-2/B7.2/B70/CLS1/Cd28l2/ETC-1/Ly-58/Ly58/MB7/MB7-2/TS/A-2	PPM03228A
A08	Mm.439656	NM_009883	Cebpb	CCAAT/enhancer binding protein (C/EBP), beta	C/EBPbeta/CRP2/IL-6DBP/LAP/LIP/NF-IL6/NF-M/Nfil6	PPM03505C
A09	Mm.3996	NM_007700	Chuk	Conserved helix-loop-helix ubiquitous kinase	AI256658/Chuk1/Fbx24/Fbxo24/IKBKA/IKK1/Ikka/NFKBIKA	PPM03197D
A10	Mm.248327	NM_019948	Clec4e	C-type lectin domain family 4, member e	C86253/Clecsf9/Mincle	PPM06261F
A11	Mm.4922	NM_009969	Csf2	Colony stimulating factor 2 (granulocyte-macrophage)	Csfgm/GMCSF/Gm-CSf/MGI-IGM	PPM02990F
A12	Mm.1238	NM_009971	Csf3	Colony stimulating factor 3 (granulocyte)	Csfg/G-CSF/MGI-IG	PPM02989B
B01	Mm.877	NM_021274	Cxcl10	Chemokine (C-X-C motif) ligand 10	C7/CRG-2/INP10/IP-10/IP10/Ifi10/Scyb10/gIP-10/mob-1	PPM02978E
B02	Mm.378990	NM_011163	Eif2ak2	Eukaryotic translation initiation factor 2-alpha kinase 2	2310047A08Rik/4732414G15Rik/AI467567/AI747578/Pkr/Prkr/Tik	PPM05148C
B03	Mm.405823	NM_007922	Elk1	ELK1, member of ETS oncogene family	Elk-1	PPM03038F
B04	Mm.5126	NM_010175	Fadd	Fas (TNFRSF6)-associated via death domain	Mort1/FADD	PPM03427G
B05	Mm.246513	NM_010234	Fos	FBJ osteosarcoma oncogene	D12Rfj1/c-fos/cFos	PPM02940C
B06	Mm.313345	NM_010439	Hmgb1	High mobility group box 1	HMG-1/Hmg1/SBP-1/p30	PPM05059F
B07	Mm.334313	NM_008284	Hras	Harvey rat sarcoma virus oncogene 1	H-ras/Ha-ras/Harvey-ras/Hras-1/Hras1/Kras2/c-H-ras/c-Ha-ras/c-rasHa/ras	PPM03682C
B08	Mm.6388	NM_010479	Hspa1a	Heat shock protein 1A	Hsp70-3/Hsp70.3/Hsp72/hsp68/hsp70A1	PPM04801F
B09	Mm.439809	NM_010477	Hspd1	Heat shock protein 1 (chaperonin)	60kDa/Hsp60	PPM04797B
B10	Mm.1245	NM_010510	Ifnb1	Interferon beta 1, fibroblast	IFN-beta/IFNB/Ifb	PPM03594C
B11	Mm.240327	NM_008337	Ifng	Interferon gamma	IFN-g/Ifg	PPM03121A
B12	Mm.277886	NM_010546	Ikbkb	Inhibitor of kappaB kinase beta	AI132552/IKK-2/IKK-beta/IKK2/IKK[b]/IKKbeta	PPM03198C
C01	Mm.874	NM_010548	Il10	Interleukin 10	CSIF/Il-10	PPM03017C
C02	Mm.103783	NM_008351	Il12a	Interleukin 12A	IL-12p35/Il-12a/Ll12a/p35	PPM03019A
C03	Mm.15534	NM_010554	Il1a	Interleukin 1 alpha	Il-1a	PPM03010F
C04	Mm.222830	NM_008361	Il1b	Interleukin 1 beta	IL-1beta/Il-1b	PPM03109F
C05	Mm.896	NM_008362	Il1r1	Interleukin 1 receptor, type I	CD121a/CD121b/IL-1R1/IL-iR/Il1r-1	PPM03011C
C06	Mm.14190	NM_008366	Il2	Interleukin 2	Il-2	PPM02937C
C07	Mm.1019	NM_031168	Il6	Interleukin 6	Il-6	PPM03015A
C08	Mm.2856	NM_010559	Il6ra	Interleukin 6 receptor, alpha	CD126/IL-6R/IL-6R-alpha/IL-6RA/Il6r	PPM03027F
C09	Mm.38241	NM_008363	Irak1	Interleukin-1 receptor-associated kinase 1	AA408924/IRAK/IRAK-1/IRAK1-S/IRAK1b/Il1rak/Plpk/mPLK	PPM03201F
C10	Mm.152142	NM_172161	Irak2	Interleukin-1 receptor-associated kinase 2	6330415L08Rik/AI649099/IRAK-2	PPM04212C
C11	Mm.105218	NM_008390	Irf1	Interferon regulatory factor 1	AU020929/Irf-1	PPM03203D
C12	Mm.3960	NM_016849	Irf3	Interferon regulatory factor 3	C920001K05Rik/IRF-3	PPM04692C
D01	Mm.275071	NM_010591	Jun	Jun oncogene	AP-1/Junc/c-jun	PPM03037A
D02	Mm.87787	NM_010735	Lta	Lymphotoxin A	LT/LT-[a]/LT-alpha/LT[a]/LTalpha/Ltx/TNF-beta/TNFSF1/Tnfb/Tnfsf1b/hlb382	PPM03114A
D03	Mm.2639	NM_010745	Ly86	Lymphocyte antigen 86	MD-1/MD1	PPM06259B
D04	Mm.116844	NM_016923	Ly96	Lymphocyte antigen 96	ESOP-1/MD-2/MD2	PPM02951C
D05	Mm.18494	NM_008928	Map2k3	Mitogen-activated protein kinase kinase 3	AW212142/MEK3/MKK3/Prkmk3/mMKK3b	PPM03572C
D06	Mm.412922	NM_009157	Map2k4	Mitogen-activated protein kinase kinase 4	JNKK1/MEK4/MKK4/PRKMK4/Sek1/Serk1	PPM03575C
D07	Mm.15918	NM_011945	Map3k1	Mitogen-activated protein kinase kinase kinase 1	MAPKKK1/MEKK1/Mekk	PPM03569F
D08	Mm.258589	NM_172688	Map3k7	Mitogen-activated protein kinase kinase kinase 7	B430101B05/C87327/Tak1	PPM03071B
D09	Mm.21495	NM_016700	Mapk8	Mitogen-activated protein kinase 8	AI849689/JNK/JNK1/Prkm8/SAPK1	PPM03234C
D10	Mm.43081	NM_013931	Mapk8ip3	Mitogen-activated protein kinase 8 interacting protein 3	BB120594/D17Wsu15e/JIP-3/JSAP1/JSAP1a/JSAP1b/JSAP1c/JSAP1d/Jip3/Syd2/mKIAA1066	PPM04787C
D11	Mm.68933	NM_016961	Mapk9	Mitogen-activated protein kinase 9	AI851083/JNK2/Prkm9/p54aSAPK	PPM03584C
D12	Mm.3177	NM_010739	Muc13	Mucin 13, epithelial transmembrane	114/A10/14/A10/AI159736/Lrrp/Ly64/NJ-1	PPM06250A
E01	Mm.213003	NM_010851	Myd88	Myeloid differentiation primary response gene 88	-	PPM03399A
E02	Mm.256765	NM_008689	Nfkb1	Nuclear factor of kappa light polypeptide gene enhancer in B-cells 1, p105	NF-KB1/NF-kappaB/NF-kappaB1/p105/p50/p50/p105	PPM02930F
E03	Mm.102365	NM_019408	Nfkb2	Nuclear factor of kappa light polypeptide gene enhancer in B-cells 2, p49/p100	NF-kappaB2/lyt/p49/p49/p100/p50B/p52	PPM03204G
E04	Mm.170515	NM_010907	Nfkbia	Nuclear factor of kappa light polypeptide gene enhancer in B-cells inhibitor, alpha	AI462015/Nfkbi	PPM02943B
E05	Mm.220333	NM_010908	Nfkbib	Nuclear factor of kappa light polypeptide gene enhancer in B-cells inhibitor, beta	I(Kappa)B(beta)/I-kappa-B-beta/IKB-beta/IKappaBbeta/IkB/IkBb/NF-kappa-BIB/ikB-B	PPM04223F
E06	Mm.300795	NM_010909	Nfkbil1	Nuclear factor of kappa light polypeptide gene enhancer in B-cells inhibitor-like 1	Def-7/IKBL	PPM04214A
E07	Mm.238146	NM_172766	Nfrkb	Nuclear factor related to kappa B binding protein	A530090G11Rik	PPM34394A
E08	Mm.87062	NM_011630	Nr2c2	Nuclear receptor subfamily 2, group C, member 2	TAK1/Tr4/mKIAA4145	PPM06260F
E09	Mm.28957	NM_023324	Peli1	Pellino 1	2810468L03Rik/A930031K15Rik/AA409794/AI586297/D11Ertd676e	PPM06256A
E10	Mm.21855	NM_009402	Pglyrp1	Peptidoglycan recognition protein 1	PGRP/PGRP-S/Pglyrp/Tag7/Tasg7/Tnfsf3l	PPM06263F
E11	Mm.212789	NM_011144	Ppara	Peroxisome proliferator activated receptor alpha	4933429D07Rik/AW742785/Nr1c1/PPAR-alpha/PPARalpha/Ppar	PPM03307C
E12	Mm.292547	NM_011198	Ptgs2	Prostaglandin-endoperoxide synthase 2	COX2/Cox-2/PES-2/PGHS-2/PHS II/PHS-2/Pghs2/TIS10/gripghs	PPM03647E
F01	Mm.4869	NM_009044	Rel	Reticuloendotheliosis oncogene	c-Rel	PPM03194E
F02	Mm.249966	NM_009045	Rela	V-rel reticuloendotheliosis viral oncogene homolog A (avian)	p65	PPM04224F
F03	Mm.112765	NM_138952	Ripk2	Receptor (TNFRSF)-interacting serine-threonine kinase 2	2210420D18Rik/CARD3/CARDIAK/CCK/D4Bwg0615e/RICK/RIP2	PPM06268A
F04	Mm.34580	NM_019786	Tbk1	TANK-binding kinase 1	1200008B05Rik/AI462036/AW048562	PPM04209A
F05	Mm.203952	NM_174989	Ticam1	Toll-like receptor adaptor molecule 1	AW046014/AW547018/TICAM-1/TRIF	PPM06265A
F06	Mm.149280	NM_173394	Ticam2	Toll-like receptor adaptor molecule 2	B430113A10/TICAM-2/TRAM/Tirp/Trif	PPM31634A
F07	Mm.23987	NM_054096	Tirap	Toll-interleukin 1 receptor (TIR) domain-containing adaptor protein	AA407980/C130027E04Rik/Mal/Tlr4ap/Wyatt	PPM06262C
F08	Mm.273024	NM_030682	Tlr1	Toll-like receptor 1	-	PPM04211B
F09	Mm.87596	NM_011905	Tlr2	Toll-like receptor 2	Ly105	PPM04220B
F10	Mm.33874	NM_126166	Tlr3	Toll-like receptor 3	AI957183	PPM04216B
F11	Mm.38049	NM_021297	Tlr4	Toll-like receptor 4	Lps/Ly87/Ran/M1/Rasl2-8	PPM04207F
F12	Mm.116894	NM_016928	Tlr5	Toll-like receptor 5	-	PPM04206E
G01	Mm.42146	NM_011604	Tlr6	Toll-like receptor 6	-	PPM04210B
G02	Mm.23979	NM_133211	Tlr7	Toll-like receptor 7	-	PPM04208A
G03	Mm.196676	NM_133212	Tlr8	Toll-like receptor 8	-	PPM04213E
G04	Mm.44889	NM_031178	Tlr9	Toll-like receptor 9	-	PPM04221A
G05	Mm.1293	NM_013693	Tnf	Tumor necrosis factor	DIF/TNF-a/TNF-alpha/TNFSF2/TNFalpha/Tnfa/Tnfsf1a	PPM03113G
G06	Mm.116683	NM_009397	Tnfaip3	Tumor necrosis factor, alpha-induced protein 3	A20/Tnfip3	PPM03207A
G07	Mm.1258	NM_011609	Tnfrsf1a	Tumor necrosis factor receptor superfamily, member 1a	CD120a/FPF/TNF-R/TNF-R-I/TNF-R1/TNF-R55/TNF-alphaR1/TNFAR/TNFR60/TNFRI/TNFRp55/TNFalpha-R1/Tnfr-2/Tnfr1/p55/p55-R	PPM03087D
G08	Mm.103551	NM_023764	Tollip	Toll interacting protein	4930403G24Rik/4931428G15Rik	PPM06269E
G09	Mm.264255	NM_001033161	Tradd	TNFRSF1A-associated via death domain	9130005N23Rik/AA930854	PPM04474G
G10	Mm.292729	NM_009424	Traf6	Tnf receptor-associated factor 6	2310003F17Rik/AI851288/C630032O20Rik	PPM03082A
G11	Mm.371667	NM_080560	Ube2n	Ubiquitin-conjugating enzyme E2N	1500026J17Rik/AL022654/BB101821/UBC13	PPM05418F
G12	Mm.278783	NM_023230	Ube2v1	Ubiquitin-conjugating enzyme E2 variant 1	0610011J09Rik/AI256840/CROC-1/CROC1/D7Bwg1382e/UEV-1	PPM06258F
H01	Mm.328431	NM_007393	Actb	Actin, beta	Actx/E430023M04Rik/beta-actin	PPM02945B
H02	Mm.163	NM_009735	B2m	Beta-2 microglobulin	Ly-m11/beta2-m/beta2m	PPM03562A
H03	Mm.309092	NM_008084	Gapdh	Glyceraldehyde-3-phosphate dehydrogenase	Gapd	PPM02946E
H04	Mm.3317	NM_010368	Gusb	Glucuronidase, beta	AI747421/Gur/Gus/Gus-r/Gus-s/Gus-t/Gus-u/Gut/asd/g	PPM05490C
H05	Mm.2180	NM_008302	Hsp90ab1	Heat shock protein 90 alpha (cytosolic), class B member 1	90kDa/AL022974/C81438/Hsp84/Hsp84-1/Hsp90/Hspcb	PPM04803F
H06	N/A	SA_00106	MGDC	Mouse Genomic DNA Contamination	MIGX1B
H07	N/A	SA_00104	RTC	Reverse Transcription Control	RTC	PPX63340A
H08	N/A	SA_00104	RTC	Reverse Transcription Control	RTC	PPX63340A
H09	N/A	SA_00104	RTC	Reverse Transcription Control	RTC	PPX63340A
H10	N/A	SA_00103	PPC	Positive PCR Control	PPC
H11	N/A	SA_00103	PPC	Positive PCR Control	PPC
H12	N/A	SA_00103	PPC	Positive PCR Control	PPC

## Sheet: Average Ct
		AVG Ct		Standard Deviation
Position	Symbol	Control Group	Group 1	Control Group	Group 1
A01	Agfg1	25.76	25.83	N/A	N/A
A02	Btk	26.8	27.13	N/A	N/A
A03	Casp8	26.31	26.27	N/A	N/A
A04	Ccl2	26.05	24.86	N/A	N/A
A05	Cd14	21.73	21.14	N/A	N/A
A06	Cd80	28.54	28.28	N/A	N/A
A07	Cd86	34.84	35	N/A	N/A
A08	Cebpb	26.07	25.49	N/A	N/A
A09	Chuk	25.33	25.35	N/A	N/A
A10	Clec4e	28.6	28.13	N/A	N/A
A11	Csf2	29.3	29.87	N/A	N/A
A12	Csf3	26.96	25.41	N/A	N/A
B01	Cxcl10	28.13	28.19	N/A	N/A
B02	Eif2ak2	25.88	26.03	N/A	N/A
B03	Elk1	27.89	27.99	N/A	N/A
B04	Fadd	29.32	29.55	N/A	N/A
B05	Fos	26.43	26.64	N/A	N/A
B06	Hmgb1	25.88	26.12	N/A	N/A
B07	Hras	26.62	26.89	N/A	N/A
B08	Hspa1a	34.98	34.87	N/A	N/A
B09	Hspd1	22.51	22.69	N/A	N/A
B10	Ifnb1	33.94	35	N/A	N/A
B11	Ifng	35	35	N/A	N/A
B12	Ikbkb	26.76	27.05	N/A	N/A
C01	Il10	27.19	27.07	N/A	N/A
C02	Il12a	35	35	N/A	N/A
C03	Il1a	33.32	33.95	N/A	N/A
C04	Il1b	30.43	29.71	N/A	N/A
C05	Il1r1	35	35	N/A	N/A
C06	Il2	35	35	N/A	N/A
C07	Il6	30.81	29.97	N/A	N/A
C08	Il6ra	27.79	27.92	N/A	N/A
C09	Irak1	26.85	27.03	N/A	N/A
C10	Irak2	26.82	26.86	N/A	N/A
C11	Irf1	28.69	29.1	N/A	N/A
C12	Irf3	27.32	27.39	N/A	N/A
D01	Jun	26.26	26.27	N/A	N/A
D02	Lta	32.29	32.48	N/A	N/A
D03	Ly86	25.39	25.76	N/A	N/A
D04	Ly96	27.59	27.58	N/A	N/A
D05	Map2k3	25.6	25.78	N/A	N/A
D06	Map2k4	26.9	26.8	N/A	N/A
D07	Map3k1	27.43	27.92	N/A	N/A
D08	Map3k7	26.08	26.09	N/A	N/A
D09	Mapk8	26.38	26.38	N/A	N/A
D10	Mapk8ip3	28.29	28.48	N/A	N/A
D11	Mapk9	25.45	25.65	N/A	N/A
D12	Muc13	35	35	N/A	N/A
E01	Myd88	29.94	29.95	N/A	N/A
E02	Nfkb1	25.52	25.5	N/A	N/A
E03	Nfkb2	32.44	32.67	N/A	N/A
E04	Nfkbia	21.83	21.46	N/A	N/A
E05	Nfkbib	32.2	32.31	N/A	N/A
E06	Nfkbil1	27.84	28.11	N/A	N/A
E07	Nfrkb	27.74	27.89	N/A	N/A
E08	Nr2c2	27.29	27.37	N/A	N/A
E09	Peli1	26.83	26.66	N/A	N/A
E10	Pglyrp1	32.74	33.29	N/A	N/A
E11	Ppara	35	35	N/A	N/A
E12	Ptgs2	24.04	23.2	N/A	N/A
F01	Rel	25.6	25.53	N/A	N/A
F02	Rela	28.49	28.83	N/A	N/A
F03	Ripk2	25.34	25.23	N/A	N/A
F04	Tbk1	26.22	26.29	N/A	N/A
F05	Ticam1	28.74	28.81	N/A	N/A
F06	Ticam2	26.92	27.56	N/A	N/A
F07	Tirap	28.37	28.54	N/A	N/A
F08	Tlr1	28.37	28.5	N/A	N/A
F09	Tlr2	25.74	25.94	N/A	N/A
F10	Tlr3	31.41	31.55	N/A	N/A
F11	Tlr4	27	27.06	N/A	N/A
F12	Tlr5	35	35	N/A	N/A
G01	Tlr6	27.8	28.18	N/A	N/A
G02	Tlr7	28.3	28.25	N/A	N/A
G03	Tlr8	33.33	34.12	N/A	N/A
G04	Tlr9	29.15	29.59	N/A	N/A
G05	Tnf	24.34	24.26	N/A	N/A
G06	Tnfaip3	27.19	27.27	N/A	N/A
G07	Tnfrsf1a	26.41	26.56	N/A	N/A
G08	Tollip	26.36	26.36	N/A	N/A
G09	Tradd	26.11	26.16	N/A	N/A
G10	Traf6	27.13	27.19	N/A	N/A
G11	Ube2n	30.06	30.18	N/A	N/A
G12	Ube2v1	32.4	32.87	N/A	N/A
H01	Actb	18.86	19.01	N/A	N/A
H02	B2m	20.15	20.29	N/A	N/A
H03	Gapdh	18.92	19.14	N/A	N/A
H04	Gusb	23.82	24.01	N/A	N/A
H05	Hsp90ab1	21.13	21.45	N/A	N/A
H06	MGDC	35	35	N/A	N/A
H07	RTC	23.35	23.38	N/A	N/A
H08	RTC	23.4	23.41	N/A	N/A
H09	RTC	23.39	23.36	N/A	N/A
H10	PPC	21.11	21.25	N/A	N/A
H11	PPC	21.16	21.21	N/A	N/A
H12	PPC	21.24	21.34	N/A	N/A

## Sheet: Average Delta(Ct)
		AVG Delta(Ct) (Ct(GOI) - Ave Ct(HKG))		Standard Deviation
Position	Symbol	LPS(0.35)+PMB	GSP-2+PMB	LPS(0.35)+PMB	GSP-2+PMB
A01	Agfg1	5.18076	5.05495	N/A	N/A
A02	Btk	6.23013	6.34731	N/A	N/A
A03	Casp8	5.73265	5.49176	N/A	N/A
A04	Ccl2	5.47378	4.07754	N/A	N/A
A05	Cd14	1.15522	0.362123	N/A	N/A
A06	Cd80	7.96114	7.49947	N/A	N/A
A07	Cd86	14.2623	14.2205	N/A	N/A
A08	Cebpb	5.49063	4.70692	N/A	N/A
A09	Chuk	4.75743	4.57158	N/A	N/A
A10	Clec4e	8.02277	7.34675	N/A	N/A
A11	Csf2	8.72947	9.08649	N/A	N/A
A12	Csf3	6.38073	4.63386	N/A	N/A
B01	Cxcl10	7.55647	7.41554	N/A	N/A
B02	Eif2ak2	5.30374	5.24562	N/A	N/A
B03	Elk1	7.31276	7.21236	N/A	N/A
B04	Fadd	8.74811	8.77262	N/A	N/A
B05	Fos	5.85623	5.86392	N/A	N/A
B06	Hmgb1	5.301	5.33585	N/A	N/A
B07	Hras	6.04162	6.11245	N/A	N/A
B08	Hspa1a	14.4101	14.0948	N/A	N/A
B09	Hspd1	1.93849	1.91416	N/A	N/A
B10	Ifnb1	13.3674	14.2205	N/A	N/A
B11	Ifng	14.4253	14.2205	N/A	N/A
B12	Ikbkb	6.18969	6.26641	N/A	N/A
C01	Il10	6.61303	6.29359	N/A	N/A
C02	Il12a	14.4253	14.2205	N/A	N/A
C03	Il1a	12.7444	13.1699	N/A	N/A
C04	Il1b	9.85248	8.93215	N/A	N/A
C05	Il1r1	14.4253	14.2205	N/A	N/A
C06	Il2	14.4253	14.2205	N/A	N/A
C07	Il6	10.2314	9.1949	N/A	N/A
C08	Il6ra	7.21043	7.1378	N/A	N/A
C09	Irak1	6.27277	6.25413	N/A	N/A
C10	Irak2	6.24931	6.08108	N/A	N/A
C11	Irf1	8.11669	8.3192	N/A	N/A
C12	Irf3	6.74479	6.61533	N/A	N/A
D01	Jun	5.6851	5.49543	N/A	N/A
D02	Lta	11.7184	11.6967	N/A	N/A
D03	Ly86	4.81182	4.97889	N/A	N/A
D04	Ly96	7.01123	6.80354	N/A	N/A
D05	Map2k3	5.02378	4.9974	N/A	N/A
D06	Map2k4	6.32728	6.02552	N/A	N/A
D07	Map3k1	6.85818	7.13794	N/A	N/A
D08	Map3k7	5.50518	5.31004	N/A	N/A
D09	Mapk8	5.80488	5.60503	N/A	N/A
D10	Mapk8ip3	7.71887	7.69925	N/A	N/A
D11	Mapk9	4.87753	4.87171	N/A	N/A
D12	Muc13	14.4253	14.2205	N/A	N/A
E01	Myd88	9.36548	9.1718	N/A	N/A
E02	Nfkb1	4.949	4.71804	N/A	N/A
E03	Nfkb2	11.8626	11.8925	N/A	N/A
E04	Nfkbia	1.25229	0.681226	N/A	N/A
E05	Nfkbib	11.6237	11.5336	N/A	N/A
E06	Nfkbil1	7.26602	7.32734	N/A	N/A
E07	Nfrkb	7.16863	7.11321	N/A	N/A
E08	Nr2c2	6.72004	6.59308	N/A	N/A
E09	Peli1	6.252	5.88262	N/A	N/A
E10	Pglyrp1	12.1671	12.5061	N/A	N/A
E11	Ppara	14.4253	14.2205	N/A	N/A
E12	Ptgs2	3.46136	2.41815	N/A	N/A
F01	Rel	5.02151	4.74783	N/A	N/A
F02	Rela	7.91398	8.04998	N/A	N/A
F03	Ripk2	4.76073	4.45255	N/A	N/A
F04	Tbk1	5.64563	5.51483	N/A	N/A
F05	Ticam1	8.17024	8.02641	N/A	N/A
F06	Ticam2	6.34519	6.78136	N/A	N/A
F07	Tirap	7.79416	7.76245	N/A	N/A
F08	Tlr1	7.79322	7.72	N/A	N/A
F09	Tlr2	5.16971	5.16438	N/A	N/A
F10	Tlr3	10.8359	10.7719	N/A	N/A
F11	Tlr4	6.43001	6.28031	N/A	N/A
F12	Tlr5	14.4253	14.2205	N/A	N/A
G01	Tlr6	7.22468	7.40167	N/A	N/A
G02	Tlr7	7.72428	7.46561	N/A	N/A
G03	Tlr8	12.7513	13.3361	N/A	N/A
G04	Tlr9	8.57418	8.80748	N/A	N/A
G05	Tnf	3.76572	3.4788	N/A	N/A
G06	Tnfaip3	6.61498	6.49532	N/A	N/A
G07	Tnfrsf1a	5.83437	5.7845	N/A	N/A
G08	Tollip	5.78579	5.57709	N/A	N/A
G09	Tradd	5.53847	5.37724	N/A	N/A
G10	Traf6	6.55863	6.4091	N/A	N/A
G11	Ube2n	9.4815	9.40001	N/A	N/A
G12	Ube2v1	11.8272	12.0892	N/A	N/A
H01	Actb	-1.71824	-1.76505	N/A	N/A
H02	B2m	-0.4265	-0.490819	N/A	N/A
H03	Gapdh	-1.65038	-1.6405	N/A	N/A
H04	Gusb	3.24372	3.22881	N/A	N/A
H05	Hsp90ab1	0.5514	0.667561	N/A	N/A
H06	MGDC	14.4253	14.2205	N/A	N/A
H07	RTC	2.77734	2.59931	N/A	N/A
H08	RTC	2.82728	2.62875	N/A	N/A
H09	RTC	2.81464	2.57806	N/A	N/A
H10	PPC	0.530585	0.467646	N/A	N/A
H11	PPC	0.584184	0.432377	N/A	N/A
H12	PPC	0.662073	0.563991	N/A	N/A

## Sheet: 2^(-Avg.(Delta(Ct))
		2^(-Avg.(Delta(Ct))
Position	Symbol	LPS(0.35)+PMB	GSP-2+PMB
A01	Agfg1	0.02757	0.030082
A02	Btk	0.013321	0.012282
A03	Casp8	0.018806	0.022224
A04	Ccl2	0.022502	0.05923
A05	Cd14	0.448999	0.778019
A06	Cd80	0.004013	0.005526
A07	Cd86	5.1e-05	5.2e-05
A08	Cebpb	0.022241	0.038289
A09	Chuk	0.036972	0.042055
A10	Clec4e	0.003845	0.006143
A11	Csf2	0.002356	0.001839
A12	Csf3	0.012001	0.040278
B01	Cxcl10	0.005312	0.005857
B02	Eif2ak2	0.025317	0.026358
B03	Elk1	0.00629	0.006743
B04	Fadd	0.002326	0.002287
B05	Fos	0.017262	0.017171
B06	Hmgb1	0.025365	0.02476
B07	Hras	0.015181	0.014453
B08	Hspa1a	4.6e-05	5.7e-05
B09	Hspd1	0.260889	0.265326
B10	Ifnb1	9.5e-05	5.2e-05
B11	Ifng	4.5e-05	5.2e-05
B12	Ikbkb	0.0137	0.01299
C01	Il10	0.010216	0.012748
C02	Il12a	4.5e-05	5.2e-05
C03	Il1a	0.000146	0.000109
C04	Il1b	0.001082	0.002047
C05	Il1r1	4.5e-05	5.2e-05
C06	Il2	4.5e-05	5.2e-05
C07	Il6	0.000832	0.001706
C08	Il6ra	0.006752	0.007101
C09	Irak1	0.012933	0.013101
C10	Irak2	0.013145	0.014771
C11	Irf1	0.003603	0.003131
C12	Irf3	0.009324	0.0102
D01	Jun	0.019436	0.022167
D02	Lta	0.000297	0.000301
D03	Ly86	0.035604	0.031711
D04	Ly96	0.007752	0.008952
D05	Map2k3	0.030739	0.031306
D06	Map2k4	0.012454	0.015351
D07	Map3k1	0.00862	0.0071
D08	Map3k7	0.022018	0.025207
D09	Mapk8	0.017888	0.020546
D10	Mapk8ip3	0.004747	0.004812
D11	Mapk9	0.034019	0.034156
D12	Muc13	4.5e-05	5.2e-05
E01	Myd88	0.001516	0.001734
E02	Nfkb1	0.032374	0.037995
E03	Nfkb2	0.000269	0.000263
E04	Nfkbia	0.419781	0.623635
E05	Nfkbib	0.000317	0.000337
E06	Nfkbil1	0.006497	0.006227
E07	Nfrkb	0.006951	0.007223
E08	Nr2c2	0.009486	0.010358
E09	Peli1	0.013121	0.016949
E10	Pglyrp1	0.000217	0.000172
E11	Ppara	4.5e-05	5.2e-05
E12	Ptgs2	0.090788	0.187095
F01	Rel	0.030788	0.037219
F02	Rela	0.004146	0.003773
F03	Ripk2	0.036887	0.045672
F04	Tbk1	0.019975	0.021871
F05	Ticam1	0.003471	0.003835
F06	Ticam2	0.0123	0.009091
F07	Tirap	0.004505	0.004605
F08	Tlr1	0.004508	0.004743
F09	Tlr2	0.027782	0.027885
F10	Tlr3	0.000547	0.000572
F11	Tlr4	0.011598	0.012866
F12	Tlr5	4.5e-05	5.2e-05
G01	Tlr6	0.006686	0.005914
G02	Tlr7	0.004729	0.005658
G03	Tlr8	0.000145	9.7e-05
G04	Tlr9	0.002624	0.002232
G05	Tnf	0.07352	0.089697
G06	Tnfaip3	0.010202	0.011084
G07	Tnfrsf1a	0.017526	0.018142
G08	Tollip	0.018126	0.020947
G09	Tradd	0.021516	0.02406
G10	Traf6	0.010609	0.011767
G11	Ube2n	0.001399	0.00148
G12	Ube2v1	0.000275	0.000229
H01	Actb	3.29035	3.39886
H02	B2m	1.34397	1.40524
H03	Gapdh	3.13916	3.11773
H04	Gusb	0.105571	0.106668
H05	Hsp90ab1	0.682358	0.62957
H06	MGDC	4.5e-05	5.2e-05
H07	RTC	0.14586	0.165018
H08	RTC	0.140898	0.161685
H09	RTC	0.142137	0.167466
H10	PPC	0.692274	0.723143
H11	PPC	0.667027	0.74104
H12	PPC	0.631969	0.676428

## Sheet: Fold Change
		Fold Change (comparing to control group)
		GSP-2+PMB
Position	Symbol	Fold Change	Comments
A01	Agfg1	1.0911	OKAY
A02	Btk	0.922	OKAY
A03	Casp8	1.1817	OKAY
A04	Ccl2	2.6322	OKAY
A05	Cd14	1.7328	OKAY
A06	Cd80	1.3771	OKAY
A07	Cd86	1.0293	B
A08	Cebpb	1.7216	OKAY
A09	Chuk	1.1375	OKAY
A10	Clec4e	1.5977	OKAY
A11	Csf2	0.7808	OKAY
A12	Csf3	3.3563	OKAY
B01	Cxcl10	1.1026	OKAY
B02	Eif2ak2	1.0411	OKAY
B03	Elk1	1.0721	OKAY
B04	Fadd	0.9832	OKAY
B05	Fos	0.9947	OKAY
B06	Hmgb1	0.9761	OKAY
B07	Hras	0.9521	OKAY
B08	Hspa1a	1.2443	B
B09	Hspd1	1.017	OKAY
B10	Ifnb1	0.5536	B
B11	Ifng	1.1525	C
B12	Ikbkb	0.9482	OKAY
C01	Il10	1.2478	OKAY
C02	Il12a	1.1525	C
C03	Il1a	0.7446	B
C04	Il1b	1.8925	A
C05	Il1r1	1.1525	C
C06	Il2	1.1525	C
C07	Il6	2.0512	A
C08	Il6ra	1.0516	OKAY
C09	Irak1	1.013	OKAY
C10	Irak2	1.1237	OKAY
C11	Irf1	0.869	OKAY
C12	Irf3	1.0939	OKAY
D01	Jun	1.1405	OKAY
D02	Lta	1.0151	B
D03	Ly86	0.8906	OKAY
D04	Ly96	1.1548	OKAY
D05	Map2k3	1.0185	OKAY
D06	Map2k4	1.2327	OKAY
D07	Map3k1	0.8237	OKAY
D08	Map3k7	1.1448	OKAY
D09	Mapk8	1.1486	OKAY
D10	Mapk8ip3	1.0137	OKAY
D11	Mapk9	1.004	OKAY
D12	Muc13	1.1525	C
E01	Myd88	1.1437	OKAY
E02	Nfkb1	1.1736	OKAY
E03	Nfkb2	0.9795	B
E04	Nfkbia	1.4856	OKAY
E05	Nfkbib	1.0645	B
E06	Nfkbil1	0.9584	OKAY
E07	Nfrkb	1.0392	OKAY
E08	Nr2c2	1.092	OKAY
E09	Peli1	1.2918	OKAY
E10	Pglyrp1	0.7906	B
E11	Ppara	1.1525	C
E12	Ptgs2	2.0608	OKAY
F01	Rel	1.2089	OKAY
F02	Rela	0.91	OKAY
F03	Ripk2	1.2381	OKAY
F04	Tbk1	1.0949	OKAY
F05	Ticam1	1.1048	OKAY
F06	Ticam2	0.7391	OKAY
F07	Tirap	1.0222	OKAY
F08	Tlr1	1.0521	OKAY
F09	Tlr2	1.0037	OKAY
F10	Tlr3	1.0454	B
F11	Tlr4	1.1093	OKAY
F12	Tlr5	1.1525	C
G01	Tlr6	0.8845	OKAY
G02	Tlr7	1.1964	OKAY
G03	Tlr8	0.6667	B
G04	Tlr9	0.8507	OKAY
G05	Tnf	1.22	OKAY
G06	Tnfaip3	1.0865	OKAY
G07	Tnfrsf1a	1.0352	OKAY
G08	Tollip	1.1556	OKAY
G09	Tradd	1.1182	OKAY
G10	Traf6	1.1092	OKAY
G11	Ube2n	1.0581	B
G12	Ube2v1	0.8339	B
H01	Actb	1.033	OKAY
H02	B2m	1.0456	OKAY
H03	Gapdh	0.9932	OKAY
H04	Gusb	1.0104	OKAY
H05	Hsp90ab1	0.9226	OKAY
H06	MGDC	1.1525	C
H07	RTC	1.1313	OKAY
H08	RTC	1.1475	OKAY
H09	RTC	1.1782	OKAY
H10	PPC	1.0446	OKAY
H11	PPC	1.111	OKAY
H12	PPC	1.0703	OKAY
Comments:
A: This gene's average threshold cycle is relatively high (> 30) in either the control or the test sample, and is reasonably low in the other sample (< 30).
These data mean that the gene's expression is relatively low in one sample and reasonably detected in the other sample suggesting that the actual fold-change value is at least as large as the calculated and reported fold-change result.
This fold-change result may also have greater variations if p value > 0.05; therefore, it is important to have a sufficient number of biological replicates to validate the result for this gene.
B: This gene's average threshold cycle is relatively high (> 30), meaning that its relative expression level is low, in both control and test samples, and the p-value for the fold-change is either unavailable or relatively high (p > 0.05).
This fold-change result may also have greater variations; therefore, it is important to have a sufficient number of biological replicates to validate the result for this gene.
C: This gene's average threshold cycle is either not determined or greater than the defined cut-off value (default 35), in both samples meaning that its expression was undetected, making this fold-change result erroneous and un-interpretable.
Fold Change & Fold Regulation:
Fold-Change (2^(- Delta Delta Ct)) is the normalized gene expression (2^(- Delta Ct)) in the Test Sample divided the normalized gene expression (2^(- Delta Ct)) in the Control Sample.
Fold-Regulation represents fold-change results in a biologically meaningful way. Fold-change values greater than one indicate a positive- or an up-regulation, and the fold-regulation is equal to the fold-change.
Fold-change values less than one indicate a negative or down-regulation, and the fold-regulation is the negative inverse of the fold-change.
Fold-change and fold-regulation values greater than 2 are indicated in red; fold-change values less than 0.5 and fold-regulation values less than -2 are indicated in blue.

## Sheet: p-value
		p-value (comparing to control group)
Position	Symbol	Group 1
A01	Agfg1	N/A
A02	Btk	N/A
A03	Casp8	N/A
A04	Ccl2	N/A
A05	Cd14	N/A
A06	Cd80	N/A
A07	Cd86	N/A
A08	Cebpb	N/A
A09	Chuk	N/A
A10	Clec4e	N/A
A11	Csf2	N/A
A12	Csf3	N/A
B01	Cxcl10	N/A
B02	Eif2ak2	N/A
B03	Elk1	N/A
B04	Fadd	N/A
B05	Fos	N/A
B06	Hmgb1	N/A
B07	Hras	N/A
B08	Hspa1a	N/A
B09	Hspd1	N/A
B10	Ifnb1	N/A
B11	Ifng	N/A
B12	Ikbkb	N/A
C01	Il10	N/A
C02	Il12a	N/A
C03	Il1a	N/A
C04	Il1b	N/A
C05	Il1r1	N/A
C06	Il2	N/A
C07	Il6	N/A
C08	Il6ra	N/A
C09	Irak1	N/A
C10	Irak2	N/A
C11	Irf1	N/A
C12	Irf3	N/A
D01	Jun	N/A
D02	Lta	N/A
D03	Ly86	N/A
D04	Ly96	N/A
D05	Map2k3	N/A
D06	Map2k4	N/A
D07	Map3k1	N/A
D08	Map3k7	N/A
D09	Mapk8	N/A
D10	Mapk8ip3	N/A
D11	Mapk9	N/A
D12	Muc13	N/A
E01	Myd88	N/A
E02	Nfkb1	N/A
E03	Nfkb2	N/A
E04	Nfkbia	N/A
E05	Nfkbib	N/A
E06	Nfkbil1	N/A
E07	Nfrkb	N/A
E08	Nr2c2	N/A
E09	Peli1	N/A
E10	Pglyrp1	N/A
E11	Ppara	N/A
E12	Ptgs2	N/A
F01	Rel	N/A
F02	Rela	N/A
F03	Ripk2	N/A
F04	Tbk1	N/A
F05	Ticam1	N/A
F06	Ticam2	N/A
F07	Tirap	N/A
F08	Tlr1	N/A
F09	Tlr2	N/A
F10	Tlr3	N/A
F11	Tlr4	N/A
F12	Tlr5	N/A
G01	Tlr6	N/A
G02	Tlr7	N/A
G03	Tlr8	N/A
G04	Tlr9	N/A
G05	Tnf	N/A
G06	Tnfaip3	N/A
G07	Tnfrsf1a	N/A
G08	Tollip	N/A
G09	Tradd	N/A
G10	Traf6	N/A
G11	Ube2n	N/A
G12	Ube2v1	N/A
H01	Actb	N/A
H02	B2m	N/A
H03	Gapdh	N/A
H04	Gusb	N/A
H05	Hsp90ab1	N/A
H06	MGDC	N/A
H07	RTC	N/A
H08	RTC	N/A
H09	RTC	N/A
H10	PPC	N/A
H11	PPC	N/A
H12	PPC	N/A
p-value:
The p values are calculated based on a Student's t-test of the replicate 2^(- Delta Ct) values for each gene in the control group and treatment groups, and p values less than 0.05 are indicated in red.

## Sheet: Fold Regulation
		Up-Down Regulation (comparing to control group)
		GSP-2+PMB
Position	Symbol	Fold Regulation	Comments
A01	Agfg1	1.0911	OKAY
A02	Btk	-1.0846	OKAY
A03	Casp8	1.1817	OKAY
A04	Ccl2	2.6322	OKAY
A05	Cd14	1.7328	OKAY
A06	Cd80	1.3771	OKAY
A07	Cd86	1.0293	B
A08	Cebpb	1.7216	OKAY
A09	Chuk	1.1375	OKAY
A10	Clec4e	1.5977	OKAY
A11	Csf2	-1.2808	OKAY
A12	Csf3	3.3563	OKAY
B01	Cxcl10	1.1026	OKAY
B02	Eif2ak2	1.0411	OKAY
B03	Elk1	1.0721	OKAY
B04	Fadd	-1.0171	OKAY
B05	Fos	-1.0053	OKAY
B06	Hmgb1	-1.0244	OKAY
B07	Hras	-1.0503	OKAY
B08	Hspa1a	1.2443	B
B09	Hspd1	1.017	OKAY
B10	Ifnb1	-1.8065	B
B11	Ifng	1.1525	C
B12	Ikbkb	-1.0546	OKAY
C01	Il10	1.2478	OKAY
C02	Il12a	1.1525	C
C03	Il1a	-1.3431	B
C04	Il1b	1.8925	A
C05	Il1r1	1.1525	C
C06	Il2	1.1525	C
C07	Il6	2.0512	A
C08	Il6ra	1.0516	OKAY
C09	Irak1	1.013	OKAY
C10	Irak2	1.1237	OKAY
C11	Irf1	-1.1507	OKAY
C12	Irf3	1.0939	OKAY
D01	Jun	1.1405	OKAY
D02	Lta	1.0151	B
D03	Ly86	-1.1228	OKAY
D04	Ly96	1.1548	OKAY
D05	Map2k3	1.0185	OKAY
D06	Map2k4	1.2327	OKAY
D07	Map3k1	-1.214	OKAY
D08	Map3k7	1.1448	OKAY
D09	Mapk8	1.1486	OKAY
D10	Mapk8ip3	1.0137	OKAY
D11	Mapk9	1.004	OKAY
D12	Muc13	1.1525	C
E01	Myd88	1.1437	OKAY
E02	Nfkb1	1.1736	OKAY
E03	Nfkb2	-1.0209	B
E04	Nfkbia	1.4856	OKAY
E05	Nfkbib	1.0645	B
E06	Nfkbil1	-1.0434	OKAY
E07	Nfrkb	1.0392	OKAY
E08	Nr2c2	1.092	OKAY
E09	Peli1	1.2918	OKAY
E10	Pglyrp1	-1.2648	B
E11	Ppara	1.1525	C
E12	Ptgs2	2.0608	OKAY
F01	Rel	1.2089	OKAY
F02	Rela	-1.0989	OKAY
F03	Ripk2	1.2381	OKAY
F04	Tbk1	1.0949	OKAY
F05	Ticam1	1.1048	OKAY
F06	Ticam2	-1.353	OKAY
F07	Tirap	1.0222	OKAY
F08	Tlr1	1.0521	OKAY
F09	Tlr2	1.0037	OKAY
F10	Tlr3	1.0454	B
F11	Tlr4	1.1093	OKAY
F12	Tlr5	1.1525	C
G01	Tlr6	-1.1305	OKAY
G02	Tlr7	1.1964	OKAY
G03	Tlr8	-1.4999	B
G04	Tlr9	-1.1755	OKAY
G05	Tnf	1.22	OKAY
G06	Tnfaip3	1.0865	OKAY
G07	Tnfrsf1a	1.0352	OKAY
G08	Tollip	1.1556	OKAY
G09	Tradd	1.1182	OKAY
G10	Traf6	1.1092	OKAY
G11	Ube2n	1.0581	B
G12	Ube2v1	-1.1992	B
H01	Actb	1.033	OKAY
H02	B2m	1.0456	OKAY
H03	Gapdh	-1.0069	OKAY
H04	Gusb	1.0104	OKAY
H05	Hsp90ab1	-1.0838	OKAY
H06	MGDC	1.1525	C
H07	RTC	1.1313	OKAY
H08	RTC	1.1475	OKAY
H09	RTC	1.1782	OKAY
H10	PPC	1.0446	OKAY
H11	PPC	1.111	OKAY
H12	PPC	1.0703	OKAY
Comments:
A: This gene's average threshold cycle is relatively high (> 30) in either the control or the test sample, and is reasonably low in the other sample (< 30).
These data mean that the gene's expression is relatively low in one sample and reasonably detected in the other sample suggesting that the actual fold-change value is at least as large as the calculated and reported fold-change result.
This fold-change result may also have greater variations if p value > 0.05; therefore, it is important to have a sufficient number of biological replicates to validate the result for this gene.
B: This gene's average threshold cycle is relatively high (> 30), meaning that its relative expression level is low, in both control and test samples, and the p-value for the fold-change is either unavailable or relatively high (p > 0.05).
This fold-change result may also have greater variations; therefore, it is important to have a sufficient number of biological replicates to validate the result for this gene.
C: This gene's average threshold cycle is either not determined or greater than the defined cut-off value (default 35), in both samples meaning that its expression was undetected, making this fold-change result erroneous and un-interpretable.
Fold Change & Fold Regulation:
Fold-Change (2^(- Delta Delta Ct)) is the normalized gene expression (2^(- Delta Ct)) in the Test Sample divided the normalized gene expression (2^(- Delta Ct)) in the Control Sample.
Fold-Regulation represents fold-change results in a biologically meaningful way. Fold-change values greater than one indicate a positive- or an up-regulation, and the fold-regulation is equal to the fold-change.
Fold-change values less than one indicate a negative or down-regulation, and the fold-regulation is the negative inverse of the fold-change.
Fold-change and fold-regulation values greater than 2 are indicated in red; fold-change values less than 0.5 and fold-regulation values less than -2 are indicated in blue.
